# Supplementary material for: Highly Efficient Candlelight Organic Light-Emitting Diode with a Very Low Color Temperature
Source: Molecules. 2021 Dec 13;26(24):7558. doi: 10.3390/molecules26247558 (PMC8707034; doi:10.3390/molecules26247558)
Supplement: Supplementary file 1 [file molecules-26-07558-s001.zip]

Archive with 1 entries (1 files):
- molecules-1487974-supplementary.pdf
